# Supplementary material for: Mechanism of activation and regulation of deubiquitinase activity in MINDY1 and MINDY2
Source: Mol Cell. 2021 Oct 21;81(20):4176–4190.e6. doi: 10.1016/j.molcel.2021.08.024 (PMC8550791; doi:10.1016/j.molcel.2021.08.024)
Supplement: Table S4. Crystallography data collection and refinement statistics [file mmc2.xlsx]

## Sheet: Sheet1
	MINDY1P138A	MINDY1Y11F	MINDY1T335D	MINDY1C137A:K48-Ub2	MINDY1C137A P138A:K48-Ub2	MINDY2	MINDY2C266A:K48-Ub2	MINDY2C266A:K48-Ub5
Data Collection
Beamline	ID23-1, ESRF	ID23-2, ESRF	I03, DLS	ID23-1, ESRF	ID30B, ESRF	ID29, ESRF	ID29, ESRF	MASSIF-1, ESRF
Wavelength (Å)	0.97625	0.87313	0.97628	0.939274	0.99187	1.07252	0.97625	0.96546
Space group	P4122	P4122	P4122	P4122	P4122	P1211	P212121	C2
Total reflections (unique)	86341 (20676)	378950 (74980)	70094 (11564)	212300 (19256)	213260 (18229)	344672 (18610)	176139 (20372)	202807 (88232)
a, b, c (Å)	98.65, 98.65, 166.07	102.16, 102.16, 162.71	99.81, 99.81, 164.11	73.86, 73.86, 202.87	74.03, 74.03, 202.85	67.11, 120.42, 78.38	94.01, 117.60, 125.88	162.06, 203.07, 265.04
α, β, γ (°)	90.00, 90.00, 90.00	90.00, 90.00, 90.00	90.00, 90.00, 90.00	90.00, 90.00, 90.00	90.00, 90.00, 90.00	90.00, 92.94, 90.00	90.00, 90.00, 90.00	90.00, 107.14, 90.00
Resolution (Å)	48.28-3.59	72.240-3.28	85.28-3.32	41.81-2.16	41.84-2.18	47.72-2.00	47.79-2.65	126.63-2.805
Rmerge	0.089 (0.977)	0.278 (1.734)	0.057 (1.022)	0.082 (0.923)	0.066 (0.902)	0.045 (0.599)	0.072 (0.544)	0.095 (0.404)
I/σ(I)	12.5 (2.3)	11.5 (2.5)	13.2 (1.2)	13.9 (4.1)	14.2 (2.0)	13.9 (2.1)	11.8 (2.1)	6.2 (2.1)
Completeness (%)	99.9 (99.9)	100.0 (99.8)	99.4 (97.4)	99.7 (99.2)	100.0 (100.0)	99.7 (99.7)	98.40 (99.60)	87.8 (68.0)
Multiplicity	8.5 (8.8)	27.3 (27.0)	5.5 (4.6)	6.8 (7.3)	7.0 (7.1)	4.1 (4.1)	4.4 (4.5)	2.3 (1.8)
CC1/2	0.999 (0.905)	0.998 (0.902)	0.999 (0.721)	0.999 (0.889)	0.999 (0.819)	0.999 (0.814)	0.998 (0.704)	0.995 (0.741)
Refinement
Resolution (Å)	48.00-3.59	72.2109-3.28	85.21-3.32	41.37-2.16	41.84-2.180	47.72-2.00	47.79-2.65	126.6 - 2.805
Rwork/ Rfree	0.212/0.258	0.205/0.246	0.20/0.24	0.207/0.247	0.212/0.246	0.215/0.251	0.213/0.254	0.229/0.288
No. of Atoms
Protein	1946	1984	1993	3451	3571	7794	7919	33747
Ligand	N/A	N/A	N/A	104	6	42	43	4
Water	N/A	N/A	N/A	5	57	115	38	16
B-Factors (Å2)
Protein	191.19	93.47	168.15	60.41	75.24	47.93	69.61	68.24
Ligand	N/A	N/A	N/A	58.20	82.71	65.89	74.4	42.37
Water	N/A	N/A	N/A	48.13	49.34	38.86	58.9	26.6
RMSDs
Bond length (Å)	0.006	0.010	0.001	0.009	0.006	0.008	0.003	0.003
Bond angles (º)	1.670	2.040	1.792	1.608	1.036	1.567	0.59	0.57
Ramachandran Plot (%)
Favored region	83	90	89	97	98	97.0	98.43	95.93
Allowed region	17	10	11	3	2	3.0	1.57	4.03
Outlier region	0	0	0	0	0	0	0	0.05
PDB ID	6Z90	6YJG	6Y6R	6TUV	6TXB	6Z49	6Z7V	7NPI
